# Supplementary material for: Assessing Computational Methods of Cis-Regulatory Module Prediction
Source: PLoS Comput Biol. 2010 Dec 2;6(12):e1001020. doi: 10.1371/journal.pcbi.1001020 (PMC2996316; doi:10.1371/journal.pcbi.1001020)
Supplement: Table S1 — Prediction scores of the 19 annotated CRMs. (0.03 MB XLS) [file pcbi.1001020.s001.xls]

## Sheet: allcrm19.xls
CRM	Position	CBT200	CBT500	STB200	STB500	SMS200	SMS500	MMS200	MMS500	CMD200	CMD500	MMD200	MMD500	CPF200	CPF500	MSC200	MSC500	MCAST	PHC200	PHC500
Ance_race_533	2L_13904732_13905265	0.035	0.0233792	0.315806	0.193008	0.0845081	0.132951	0.12124	0.0828116	0.961604	0.994329	0	0	0	0	0	0	0.130165	0.399946	0.30023
dpp_dpp813	2L_2445769_2446581	0.397177	0.169745	0.323641	0.255925	0.146217	0.240766	0.57973	0.700945	0.970671	0.978471	0	0	0.400002	0	0.999959	0.999985	0.179003	0.740134	0.472424
dpp_intron2	2L_2455781_2457764	0.289113	0.168173	0.64815	0.476669	0.145162	0.235088	0.838611	0.667393	0.985079	0.989957	0.00658637	0	0.400002	0	0.999901	0.99984	0.245658	0.757529	0.585941
dpp_BS1.0	2L_2463167_2471968	0.295968	0.202358	0.593495	0.491014	0.188191	0.290293	0.737652	0.8064	0.941728	0.972786	0.229332	0.209412	0	0	0.99995	0.999979	0.516259	0.327602	0.156797
slp1_5-2	2L_3823142_3824696	0.1125	0.104519	0.350629	0.277041	0.029642	0.0331575	0	0	0.972375	0	0	0	0	0	0.99963	0.99966	0.205803	0.912059	0.711034
Ubx_basal_promotor	3R_12559163_12560352	0.207258	0.145972	0.603985	0.198225	0.236888	0.185386	0.823743	0.531705	0.972589	0.985298	0.0129465	0	0.52	0.175295	0.99983	0.999987	0.272428	0.943378	0.805695
Ubx_PRE_polycomb_response_element	3R_12589360_12590916	0.305242	0.418468	0.623694	0.573889	0.143631	0.23355	0.590514	0.444109	0.95579	0.978732	0.00918003	0.00376335	0.400002	0	0.999967	0.999995	0.393221	0.924856	0.82328
abd-A_iab-2(1.7)	3R_12636229_12637974	0.37379	0.310413	0.501577	0.474403	0.152869	0.259978	0.783477	0.616953	0.975074	0.975929	0.0221503	0.00153515	0.637438	0.128549	0.999967	0.999958	0.423524	0.876503	0.762442
ninaE_proximal_promoter_region	3R_15713856_15714043	0.0649194	0.0298625	0.399272	0.165682	0.116275	0.135257	0.465011	0.465273	0.966728	0.957826	0	0	0	0	0.99915	0	0	0.877079	0.850284
ninaE_distal_enhancer1	3R_15714140_15714367	0.0552419	0.037721	0.413296	0.14608	0.0944513	0.0846539	0.412665	0.244451	0.985801	0.986988	0	0	0	0	0.99924	0	0	0.990869	0.889469
lab_3.6	3R_2504282_2507911	0.181452	0.142043	0.780249	0.671947	0.159545	0.295462	0.840477	0.762895	0.945003	0.983236	0.677815	0	0.360003	0	0.99993	0.999962	0.479039	0.829733	0.783376
zen_1.4	3R_2579865_2581378	0.192339	0.159528	0.489316	0.455876	0.104244	0.172507	0.468258	0.500025	0.937564	0.987257	0.00262351	0.00180843	0.400002	0.140237	0.99954	0.99961	0.248802	0.792129	0.635897
Dfd_EAE	3R_2611056_2613714	0.096371	0.070334	0.771861	0.707762	0.151694	0.251912	0.731815	0.740662	0.93767	0.964816	0.716966	0.535327	0.400002	0.140237	0.99937	0.99971	0.217002	0.928222	0.876439
tll_P2	3R_26675737_26678501	0.1125	0.078389	0.641891	0.514444	0.13658	0.222828	0.490963	0.512862	0.956928	0.971445	0.585904	0.54111	0.52	0.151923	0.999972	0.99987	0.266768	0.935675	0.801328
ftz_zebra_element	3R_2689374_2690119	0.183468	0.0667976	0.384581	0.285516	1	1	0.476146	0.428065	0.957779	0.99489	0.0261771	0.00546151	0.335193	0.105177	0.9998	0.99982	0.0753384	0.947094	0.880517
alphaTub84B_alpha1-tubulin_promoter	3R_2912165_2913020	0.145565	0.0998035	0.369489	0.255607	0.0462706	0.0492059	0.106948	0.0510522	0.973724	0.990214	0	0	0	0	0.99938	0	0.162504	0.377217	0.284047
hb_upstream_enhancer	3R_4526521_4527945	0.26371	0.156582	0.655826	0.507972	0.134757	0.250966	0.568951	0.432818	0.911497	0.983711	0	0	0.400002	0.140237	0.999985	0.99978	0.25509	0.876022	0.81578
sim_2.8sim	3R_8895657_8898458	0.544355	0.286837	0.616971	0.607215	0.16567	0.219951	1	0.65274	0.961051	0.982947	0.00194508	0.00232186	0.481933	0.116863	0.99999	0.99999	0.444275	0.9913	0.772004
ems_elementIV	3R_9720484_9720788	0.156452	0.0565815	0.368913	0.216821	0.136748	0.210817	0.522056	0.635484	0.971487	0.998785	0	0	0	0	0	0	0.0877949	0.784666	0.772004
ems_ARFE	3R_9723514_9724758	0.24	0.141847	0.67222	0.377386	0.142889	0.231495	0.595456	0.533196	0.946612	0.970934	0	0	0.320004	0.0701186	0.999916	0.99983	0.210504	0.784666	0.772004
Min		0.018	0.01	0.174	0.05	0.097	0.065	0	0	0	0	0	0	0	0	0	0	0	0.159	0.125
1st Quantile		0.111	0.066	0.402	0.235	0.366	0.348	0.397	0.357	0.946	0.971	0	0	0	0	0.999	0.75	0.117	0.767	0.619
Median		0.19	0.11	0.525	0.374	0.471	0.494	0.526	0.476	0.966	0.98	0	0	0	0.351	0.999	0.999	0.193	0.864	0.711
Mean		0.233	0.153	0.534	0.381	0.451	0.471	0.506	0.468	0.954	0.903	0.148	0.127	0.08	0.285	0.901	0.75	0.249	0.835	0.696
3rd Quantile		0.31	0.194	0.65	0.491	0.541	0.607	0.639	0.618	0.979	0.989	0.21	0.219	0.147	0.48	0.9999	0.9999	0.357	0.94	0.802
Max		1	1	1	1	1	1	1	1	1	1	1	1	1	1	1	1	1	1	1
Supplementary Table 1. Prediction scores of the 19 annotated CRMs.
